# Supplementary material for: Three-dimensional dental microwear in type-Maastrichtian mosasaur teeth (Reptilia, Squamata)
Source: Sci Rep. 2023 Nov 9;13:18720. doi: 10.1038/s41598-023-42369-7 (PMC10636054; doi:10.1038/s41598-023-42369-7)
Supplement: Supplementary file 1 — Supplementary Table S1. [file 41598_2023_42369_MOESM1_ESM.xlsx]

## Sheet: Sheet1
Table S1. Specimens used and raw data generated from 3D dental microwear textural analysis. a, extant reptiles b, mosasaurs. Includes 22 ISO texture parameters generated form each tooth surface. The parameter Ssk was excluded from analysis as it contains negative values which could not be log-transformed. Also includes PC and CV values that comprised the texture-dietary spaces. The extant reptile…
a, extant reptile specimens
Species	Specimen no.	Leicester IFM sample no.	Locality	PC 1 value	PC 2 value	Sq/um	Ssk	Sku	Sp/um	Sv/um	Sz/um	Sds/ 1/mm^2	Str	Sdq	Ssc/ 1/um	Sdr/%	Vmp/ um^3/mm^2	Vmc/ um^3/mm^2	Vvc/ um^3/mm^2	Vvv/ um^3/mm^2	Spk/um	Sk/um	Svk/um	Smr1/%	Smr2/%	S5z/um	Sa/um
Alligator mississippiensis	FMNH 8201	210500	Beachton County, Georgia, USA	0.85151	-0.273626	0.227	0.522	4.689	1.376	1.065	2.441	173800	0.637	0.197	1.04	1.894	17570	181900	258000	23520	0.355	0.513	0.227	11.3	90.4	2.091	0.171
	FMNH 25946	210600	Beachton County, Georgia, USA	0.531728	0.787365	0.219	-0.206	7.76	1.837	1.062	2.899	200500	0.392	0.178	1.191	1.559	14020	139100	202300	35920	0.289	0.383	0.427	12.2	87.8	2.35	0.149
	FMNH 31011	210400	Southern USA	1.27209	-1.96456	0.388	0.198	6.179	2.642	1.979	4.622	140400	0.282	0.32	1.443	4.812	26780	296900	369400	54840	0.568	0.791	0.535	9	85.8	4.141	0.282
	FMNH 41861	210300	Alachua County, Florida, USA	-0.423509	-0.657902	0.274	-2.876	23.429	1.376	4.034	5.41	167600	0.337	0.194	0.656	1.839	11770	142800	173800	55620	0.246	0.36	0.627	9.6	83.9	2.972	0.167
	UF 10941	210700	Collier County, Florida, USA	2.12949	0.460221	0.423	-3.559	40.704	2.095	6.889	8.984	191900	0.408	0.272	1.564	3.501	29660	223700	330300	58270	0.59	0.599	0.765	12.2	87.8	3.416	0.246
	UF 42548	210800	Clay County, Florida, USA	2.10747	-1.43725	0.251	1.508	11.854	1.585	1.103	2.688	145800	0.375	0.147	0.511	1.086	28980	137400	203100	29160	0.529	0.381	0.337	12.1	88.6	2.631	0.157
	UF 98341	210900	Broward County, Florida, USA	-0.617743	-0.458522	0.262	-2.883	18.054	1.14	2.566	3.706	172700	0.179	0.211	0.796	2.119	10920	129800	165000	51100	0.231	0.35	0.639	9.5	86.3	3.358	0.154
	USNM 312674	123300	Lake Griffin, Florida, USA	-1.89158	-0.0185874	0.129	-0.561	5.38	0.849	0.926	1.776	184100	0.296	0.176	0.883	1.528	6251	105000	134400	18170	0.135	0.288	0.185	9.3	87.5	1.537	0.097
Caiman crocodilus chiapasius	FMNH 73694	211000	Atrato River, Sautata, Choco County, Colombia	-1.90649	-0.911668	0.136	-0.535	4.725	0.703	0.756	1.459	163700	0.347	0.127	0.463	0.81	6891	108100	134500	20450	0.145	0.298	0.212	8.5	87.1	1.271	0.102
	FMNH 73699	211100	Atrato River, Sautata, Choco County, Colombia	-0.673464	-0.105773	0.158	0.246	6.513	1.098	1.148	2.245	181500	0.276	0.163	0.797	1.319	10710	123500	161300	19720	0.223	0.342	0.199	9.6	88.1	1.629	0.116
	FMNH 73700	211200	Atrato River, Sautata, Choco County, Colombia	-0.501009	-0.240689	0.142	0.55	11.886	1.685	1.045	2.73	174300	0.375	0.14	0.617	0.975	9233	107900	153500	15690	0.197	0.308	0.173	11.2	90.6	2.531	0.102
	FMNH 73701	211300	Atrato River, Sautata, Choco County, Colombia	-3.04576	-0.484062	0.121	-0.726	4.346	0.51	1.094	1.604	174600	0.543	0.132	0.531	0.876	4383	102700	126500	18040	0.09	0.28	0.19	8.2	87	1.273	0.093
	FMNH 73703	211400	Atrato River, Sautata, Choco County, Colombia	-0.549878	-0.45578	0.155	-0.025	8.46	1.23	1.203	2.433	172300	0.323	0.127	0.52	0.816	10990	106900	137000	23260	0.231	0.287	0.246	9.7	86.2	2.09	0.107
	FMNH 73704	211500	Atrato River, Sautata, Choco County, Colombia	0.076126	1.09573	0.14	0.562	5.012	1.006	0.988	1.994	209000	0.319	0.116	0.705	0.677	11230	106200	160500	15170	0.231	0.3	0.157	12.4	90	1.129	0.104
Crocodylus acutus	NHMUK 1975.997	169600	N/A	1.07015	-1.74427	0.272	-0.376	5.761	1.302	1.924	3.226	141300	0.071	0.208	0.81	2.133	19760	189700	245400	44330	0.394	0.48	0.455	10.8	84.6	2.641	0.192
	UF 52754	211900	USA	0.138788	-3.01838	0.292	-1.703	12.015	1.682	2.188	3.87	119600	0.416	0.195	0.665	1.883	14490	185200	234400	50410	0.31	0.497	0.579	9.3	86.4	3.581	0.193
	UF 54201	211800	Miami-Dade County, Florida, USA	-0.161873	-1.70124	0.185	-0.704	7.43	1.403	1.065	2.468	141600	0.28	0.131	0.579	0.861	10750	116400	155200	34360	0.225	0.308	0.377	10.9	85.6	1.933	0.126
	UF 56429	211700	Monroe County, Florida, USA	-0.996151	-1.13709	0.166	-1.135	7.791	0.659	1.34	1.999	154400	0.141	0.123	0.499	0.764	8048	116500	159000	26230	0.164	0.33	0.325	10.4	88.7	1.481	0.117
	UF 151167	212000	Miami-Dade County, Florida, USA	-1.05655	-0.177676	0.162	-0.773	6.475	0.816	1.56	2.375	178200	0.611	0.133	0.672	0.886	8371	121700	164100	24090	0.173	0.343	0.28	10.1	88.4	1.553	0.118
	UF 157139	212100	Miami-Dade County, Florida, USA	2.41824	1.59365	0.441	-1.777	20.707	4.011	3.964	7.975	227200	0.189	0.35	1.044	5.099	37780	123700	181900	75300	0.705	0.339	1.095	11.9	87.7	6.599	0.203
	UF 157140	211600	Miami-Dade County, Florida, USA	-1.34608	-0.592087	0.224	-1.375	6.719	1.297	1.374	2.671	170100	0.223	0.185	0.766	1.682	8012	159700	196400	41960	0.178	0.419	0.449	9.1	85.1	2.115	0.16
Crocodylus niloticus	FMNH 217153	212200	Kaufe River, Lochinvar National Park, Zambia	-1.47437	-0.687188	0.19	-0.782	5.684	1.052	1.336	2.388	169300	0.165	0.228	1.245	2.515	8428	154200	194200	27450	0.18	0.427	0.291	8.5	87.6	2.161	0.142
	LDUCZ X183	130000	n/a	-0.281899	0.558283	0.141	1.17	10.342	1.601	0.8	2.401	196600	0.294	0.191	0.999	1.811	10970	105500	148000	14920	0.232	0.3	0.147	10.9	89.8	1.749	0.101
	NHMUK 1904.10.10.1	168600	Fort Hall, Kenya	-0.8872	-1.02141	0.265	-2.725	16.953	0.954	2.388	3.342	159500	0.387	0.184	0.686	1.653	9751	147600	180600	53850	0.205	0.379	0.599	9.3	84.5	3.251	0.167
	NHMUK 1969.1565	169100	Base Camp, South-West Lake, Abaya, Ethiopia	0.90069	0.449514	0.26	-0.281	5.246	1.603	1.626	3.229	190000	0.336	0.25	1.956	2.985	15250	195300	291600	34750	0.327	0.547	0.398	12.7	89.6	2.836	0.191
Crocodylus porosus (adult)	OUMNH 19149	129400	n/a	-2.42558	1.2402	0.103	-0.4	4.752	0.509	1.018	1.527	219200	0.49	0.149	0.729	1.108	4828	87040	115900	13300	0.101	0.245	0.141	9.8	88.9	1.051	0.079
	NHMUK 1864.9.11.1	170100	n/a	-1.05163	0.12876	0.28	-1.837	11.787	1.873	2.859	4.732	190500	0.195	0.327	1.836	4.924	10110	197700	241500	48400	0.228	0.524	0.54	8.6	85.9	3.773	0.194
	NHMUK 1843.8.14.4	170500	n/a	-2.23827	0.356146	0.132	-1.27	6.787	0.554	1.128	1.682	193400	0.361	0.154	0.644	1.178	5238	95060	120200	23990	0.11	0.251	0.258	9.6	85.4	1.43	0.094
	NHMUK 1852.12.9.2	170800	n/a	0.659348	1.48115	0.26	-0.486	13.137	1.931	2.241	4.172	229300	0.716	0.259	1.729	3.159	20960	144500	183500	41310	0.441	0.384	0.469	9.6	85.8	3.75	0.161
	NHMUK 1847.3.5.33	171200	n/a	-2.84883	0.0104921	0.122	-1.083	7.492	0.55	1.028	1.578	187700	0.508	0.144	0.687	1.033	4859	99160	122000	18430	0.101	0.272	0.188	8.2	87	1.456	0.091
	FMNH 13969	212700	Sepik River, Magendo, Papua New Guinea	-0.408552	0.436878	0.149	0.569	7.852	2.357	0.832	3.189	193600	0.301	0.18	1.063	1.536	9967	119900	165200	16850	0.236	0.338	0.161	10.7	89.4	2.063	0.112
Crocodylus porosus (juvenile)	LDUCZ X747	129800	n/a	1.98024	0.436294	0.289	0.476	9.197	1.695	2.73	4.425	189100	0.3	0.256	1.59	3.097	25290	201700	310200	29380	0.485	0.564	0.331	13.2	90.5	3.558	0.203
	LDUCZ X228	129900	n/a	0.049352	0.524612	0.321	-2.429	14.537	1.177	3.393	4.57	195300	0.302	0.269	1.78	3.502	12600	181100	249000	59790	0.261	0.499	0.793	11.1	87.7	3.6	0.202
	OUMNH 13325	130100	n/a	5.1326	-1.80091	0.478	1.957	7.562	2.67	0.97	3.64	129500	0.199	0.222	0.998	2.417	52160	296900	664100	21450	1.12	0.666	0.163	20.5	93.7	3.433	0.335
	FMNH 10866	212500	Laguna de Naujan, Mindoro, Philippines	1.27316	-1.35258	0.249	1.777	15.93	2.199	1.042	3.24	148900	0.225	0.154	0.703	1.187	21050	157900	219800	30230	0.416	0.436	0.322	11.2	88.1	2.538	0.162
	FMNH 21905	212600	Laguna de Naujan, Mindoro, Philippines	2.84189	-0.194947	0.284	0.693	9.471	1.578	2.087	3.665	171300	0.106	0.18	0.828	1.604	35000	154900	257000	28500	0.624	0.417	0.39	14.1	90.2	2.208	0.18
Gavialis gangeticus	LDUCZ X127a	130600	India	-1.82535	0.591246	0.16	-1.438	8.06	0.873	1.124	1.996	201800	0.137	0.181	0.815	1.629	6819	104000	130000	30690	0.146	0.277	0.34	9.1	85.5	1.889	0.109
	LDUCZ X1206	129500	India	-1.56296	-0.967168	0.212	-1.365	7.068	1.267	1.667	2.935	163600	0.769	0.201	0.661	1.999	8298	150200	170500	41290	0.188	0.369	0.429	8.1	83.1	2.449	0.15
	LDUCZ X1207	129700	India	-2.05516	0.263309	0.156	-1.809	10.904	0.797	1.452	2.249	193500	0.11	0.2	0.778	1.943	6387	107900	127600	28210	0.139	0.273	0.3	8.7	84.2	1.862	0.108
	OUMNH 1300	123400	India	-2.12416	-1.47952	0.199	-1.68	7.631	0.738	1.128	1.866	150900	0.084	0.159	0.566	1.244	6277	133300	158300	40350	0.129	0.343	0.432	8.4	84.4	1.625	0.138
	OUMNH 5410	123500	India	-1.66336	-0.195311	0.145	-0.924	7.326	0.917	1.162	2.079	179000	0.235	0.181	0.8	1.643	6702	109500	143200	21870	0.145	0.306	0.243	9.5	88	1.752	0.105
	OUMNH 5412	123600	India	-2.90202	-0.629275	0.148	-1.562	7.686	0.483	1.087	1.57	171300	0.125	0.145	0.559	1.051	4758	108800	125600	27910	0.097	0.273	0.287	8.1	83.7	1.49	0.106
	OUMNH 21546	123700	India	-2.27125	-0.0982685	0.152	-1.568	9.945	0.776	1.254	2.03	183500	0.53	0.177	0.761	1.555	5755	111100	139200	25150	0.123	0.305	0.274	8.7	86.8	1.841	0.108
Varanus komodoensis	FMNH 22198	213000	Northwest portion of Flores, Indonesia	-1.06449	0.219946	0.159	-1.129	9.463	0.963	1.495	2.458	188800	0.284	0.165	0.7	1.295	8352	114400	151400	24600	0.177	0.313	0.277	10.1	87.3	2.12	0.112
	FMNH 22199	213100	Northwest portion of Flores, Indonesia	-0.849264	-0.513189	0.175	-0.507	6.28	1.325	1.184	2.509	169800	0.274	0.137	0.556	0.939	8967	135600	180300	25340	0.191	0.374	0.275	10.1	87.9	1.681	0.128
	FMNH 2200	213200	Northwest portion of Flores, Indonesia	0.682401	1.22132	0.177	0.384	6.213	1.316	1.046	2.362	211100	0.203	0.193	1.082	1.827	13660	130000	200100	19570	0.278	0.359	0.211	13.3	90.1	2.138	0.128
	UF 28220	213300	Loho Liang, Komodo, Indonesia	0.206371	-1.32402	0.19	-0.773	7.496	1.037	1.226	2.264	147400	0.157	0.128	0.532	0.822	10980	137200	200800	26660	0.234	0.379	0.314	12.2	89.2	2.006	0.135
Varanus nebulosus	LDUCZ X189	130200	n/a	-2.16421	-0.373339	0.179	-1.316	6.692	0.689	1.501	2.19	177500	0.314	0.19	0.692	1.772	6515	131900	160200	32420	0.134	0.353	0.351	8.3	85.7	1.996	0.129
	LDUCZ X193	130300	n/a	0.603744	0.656715	0.211	0.323	5.579	1.274	1.529	2.803	197900	0.568	0.228	1.203	2.55	15540	160800	232500	23890	0.31	0.46	0.261	11.7	90.5	2.276	0.156
	OUMNH 10124	123800	n/a	0.157307	1.28591	0.182	0.621	6.675	1.418	0.893	2.311	219600	0.166	0.179	1.026	1.595	14630	135600	184800	21470	0.298	0.377	0.216	10.6	88.6	1.817	0.131
	OUMNH 10265	123900	n/a	-1.42702	0.415015	0.152	-0.509	6.442	1.299	1.068	2.367	196000	0.465	0.172	0.863	1.494	7655	121100	155700	21530	0.17	0.333	0.221	9.4	87.4	1.691	0.113
	UF 40767	213700	Thailand	3.94881	-0.0156838	0.342	1.94	8.229	2.547	1.028	3.575	171100	0.161	0.19	0.877	1.792	42160	203500	412700	20050	0.811	0.508	0.22	17.5	93.2	2.765	0.232
	UF 40770	213600	Thailand	-0.347396	-0.0232298	0.184	-0.459	9.687	2.243	1.069	3.312	182300	0.233	0.156	0.794	1.219	11090	125800	169300	28180	0.248	0.351	0.321	10.2	87.9	1.918	0.127
	UF 41165	213800	n/a	2.93685	-0.239039	0.306	2.1	11.456	2.388	1.841	4.23	171800	0.213	0.238	1.223	2.699	39490	173900	276300	25380	0.721	0.481	0.279	13.2	90.1	3.485	0.196
	UF 172497	215700	Perak State Park, Malaysia	2.29819	-0.2556	0.303	2.019	17.049	2.849	1.432	4.28	173200	0.149	0.193	1.132	1.871	32430	166600	243600	33760	0.614	0.46	0.392	12.1	88.8	3.487	0.186
	USNM 23099	124000	Trang, Thailand	0.755569	1.02296	0.27	-0.531	8.628	2.093	2.143	4.236	209800	0.497	0.239	1.183	2.816	17490	177200	233500	45230	0.358	0.449	0.482	11.3	84.8	3.634	0.183
	USNM 220280	124100	Trang, Thailand	0.437936	0.915566	0.263	1.408	16.187	3.557	1.388	4.945	211400	0.543	0.351	2.04	5.836	18330	195800	251100	32010	0.405	0.53	0.315	9.5	87.1	3.921	0.184
	USNM 221891	124200	Trang, Thailand	-1.82197	-1.09543	0.216	-1.078	5.804	0.905	1.345	2.25	162800	0.538	0.2	0.731	1.974	8649	171000	190900	37150	0.187	0.423	0.376	7.3	83.5	2.086	0.159
Varanus niloticus	FMNH 12300	215600	Kilossa city, Tanzania	0.303617	0.189052	0.244	-0.053	4.328	1.474	1.284	2.758	187300	0.306	0.255	1.436	3.174	14880	197200	264000	32540	0.31	0.534	0.316	10.6	87.3	2.233	0.183
	LDCUZ X93	130400	n/a	-0.0425778	-0.390688	0.216	-0.121	10.05	1.55	1.216	2.767	174900	0.283	0.171	0.735	1.46	14510	137700	172400	34560	0.307	0.362	0.371	9.4	85.4	2.528	0.143
	LDUCZ X1311	130500	n/a	-2.61211	1.08918	0.217	-1.845	8.225	0.771	1.514	2.284	221600	0.577	0.239	1.137	2.794	6135	142300	164700	45390	0.128	0.364	0.486	7.7	84	2.054	0.149
	USNM 60554	124800	Ogooue-Maritime, Gabon	-0.0735609	-0.672997	0.335	-2.073	11.585	1.137	2.968	4.105	166200	0.54	0.245	1.127	2.926	13110	204400	257500	65370	0.266	0.527	0.734	10.1	85	3.268	0.22
	USNM 72026	124900	Shinyanga, Tanzania	-0.718395	0.995963	0.172	0.699	8.783	2.037	0.841	2.878	212100	0.563	0.187	1.089	1.727	10160	140500	190400	19430	0.224	0.404	0.186	9.9	89.9	2.048	0.129
	USNM 72028	125000	Shinyanga, Tanzania	-1.47567	0.530672	0.156	-0.314	4.281	1.033	1.331	2.364	199300	0.583	0.178	0.953	1.566	7606	133100	173800	20590	0.165	0.372	0.206	9.4	88.2	1.882	0.12
	USNM 216247	125100	Tandala, Gemena, Democratic Republic of Congo	-0.321983	1.0494	0.175	-0.641	13.776	1.1	2.47	3.57	212500	0.31	0.181	0.909	1.64	11900	129000	176000	21180	0.243	0.363	0.242	10.4	89.1	1.586	0.124
	USNM 212261	125200	n/a	-0.119221	-0.710064	0.247	-0.202	6.658	1.589	1.527	3.116	168200	0.348	0.188	0.878	1.751	14900	192900	240900	34300	0.316	0.521	0.345	8.9	86.8	2.675	0.181
Varanus olivaceus	UF 50991	214100	Mun Napla Bch, Caramoan, Camarines Sur, Luzon, Philippines	3.17013	0.253815	0.34	-0.26	19.575	2.579	3.795	6.374	181100	0.168	0.212	1.094	2.166	36770	172100	309200	35430	0.677	0.456	0.498	15.2	90.3	4.603	0.204
	UF 55169	214200	Camarines Sur, Luzon, Philippines	2.2899	0.789876	0.192	1.572	6.705	1.27	0.839	2.11	194000	0.174	0.166	0.728	1.329	21570	122100	244200	14030	0.458	0.309	0.146	16	91.3	1.897	0.133
	UF 57202	214400	Caramoan Caputatan, Camarines Sur, Luzon, Philippines	0.705636	0.933772	0.201	-0.284	8.015	1.212	1.71	2.921	205600	0.448	0.22	1.049	2.327	16120	130500	187500	28760	0.32	0.354	0.335	11.9	87.8	2.686	0.137
	UF 57203	214500	Camarines Sur, Luzon, Philippines	0.251918	-0.777222	0.204	0.381	14.01	1.906	1.426	3.331	166200	0.098	0.113	0.5	0.645	16810	122100	149600	30040	0.37	0.32	0.331	9.1	85.6	1.456	0.13
	UF 57205	214600	Mun Napla Bch, Caramoan, Camarines Sur, Luzon, Philippines	-0.088397	-0.791545	0.152	0.106	5.644	0.998	0.939	1.937	159700	0.195	0.145	0.573	1.054	10310	113100	164300	19430	0.211	0.317	0.21	11.9	89.1	1.675	0.111
	UF 57207	214700	Mt. Patag, Caramoan, Camarines Sur, Luzon, Philippines	4.45103	-0.594897	0.57	-1.59	35.129	4.042	6.246	10.288	161300	0.165	0.183	0.778	1.635	71780	139600	275000	56330	1.18	0.361	1.035	14.7	90.6	4.021	0.239
Varanus prasinus	FMNH 229907	214800	Papua New Guinea	0.120509	0.436862	0.134	0.746	4.439	0.684	0.509	1.193	188300	0.204	0.128	0.647	0.833	10400	107100	164100	12440	0.209	0.3	0.108	13.2	91.1	1.054	0.102
	UF 42180	214900	Northwest Section, Papua New Guinea	0.774942	2.74254	0.222	1.093	11.557	2.878	1.853	4.731	268100	0.346	0.329	2.697	5.13	17570	160400	229400	24860	0.373	0.444	0.268	11.7	89.1	3.658	0.157
	UF 56077	215000	n/a	1.84129	0.824773	0.209	1.473	8.048	1.775	1.442	3.217	198600	0.347	0.196	0.948	1.817	22320	141000	230300	18890	0.431	0.383	0.193	13.9	89.9	2.464	0.146
	UF 56078	215100	n/a	-1.22783	-0.500756	0.138	0.188	4.834	1.088	0.71	1.798	171400	0.128	0.14	0.617	0.99	8097	114500	150100	17150	0.176	0.32	0.161	9.5	88.2	1.253	0.105
	UF 56949	215200	n/a	0.787865	0.592927	0.236	-0.25	5.811	1.585	1.638	3.224	195700	0.553	0.244	1.518	2.82	16150	169700	246100	32520	0.336	0.47	0.379	11.9	88.9	2.868	0.169
	UF 57051	215300	n/a	-0.705075	0.364196	0.2	-0.476	5.571	1.5	1.883	3.383	194600	0.226	0.267	1.722	3.353	10580	158100	206600	28460	0.233	0.439	0.305	9.5	87.7	2.768	0.149
	UF 61304	215400	n/a	0.742596	1.73772	0.193	0.769	7.255	1.739	1.884	3.623	232200	0.196	0.247	1.814	2.893	17490	138600	202600	19590	0.355	0.398	0.221	11.5	90.7	2.808	0.138
Varanus rudicollis	FMNH 63622	216200	Sapagaya Forest Reserve, Sandakan District, Borneo, Malaysia	2.5047	-0.774184	0.296	0.437	6.558	1.539	2.471	4.01	157500	0.231	0.204	1.076	2.046	28050	201800	329400	32600	0.555	0.537	0.36	14	89.1	3.215	0.208
	FMNH 98943	215800	Batang Balleh, Nanga Tekalit, Kapit District, Borneo, Malaysia	-0.0157193	-0.874719	0.237	-0.165	4.607	1.263	1.524	2.787	161200	0.297	0.26	1.483	3.233	13120	192500	256500	31730	0.269	0.532	0.32	10.2	88	2.499	0.178
	FMNH 98946	215900	Batang Balleh, Nanga Tekalit, Kapit District, Borneo, Malaysia	0.691622	0.512929	0.326	0.006	7.599	3.259	2.258	5.517	199500	0.286	0.5	3.84	10.344	20430	244900	321000	45790	0.447	0.686	0.473	9.5	87.7	4.026	0.236
	FMNH 98947	216000	Batang Balleh, Nanga Tekalit, Kapit District, Borneo, Malaysia	0.298823	-1.60549	0.35	-0.541	5.401	1.797	1.597	3.394	149000	0.084	0.235	1.344	2.668	18830	270500	345100	50750	0.405	0.768	0.584	8.4	88.9	3.069	0.258
	FMNH 98949	216100	Batang Balleh, Nanga Tekalit, Kapit District, Borneo, Malaysia	1.07226	-1.26514	0.255	0.421	7.913	1.592	1.578	3.169	152900	0.219	0.165	0.674	1.374	21840	171600	228700	34120	0.444	0.476	0.364	10.1	87.5	2.78	0.175
	UF 66037	216400	n/a	1.33627	0.277555	0.192	-0.629	6.634	1.609	1.425	3.034	244000	0.287	0.23	1.696	2.551	10270	141900	192700	28100	0.226	0.403	0.326	10.1	88.8	2.615	0.138
	UF 66049	216300	Thailand	-0.714519	1.97878	0.236	0.342	5.644	1.46	1.593	3.054	184900	0.212	0.228	1.318	2.572	18500	175800	269800	25300	0.375	0.493	0.287	13	90.9	2.674	0.173
	UF 76332	228400	n/a	0.614421	0.809726	0.205	2.048	26.083	2.163	2.174	4.336	205400	0.505	0.213	1.013	2.238	18230	126000	173500	20940	0.363	0.356	0.243	10.5	89.4	2.961	0.128
Varanus salvator	FMNH 98944	215500	Kapit District, Sarawak, Borneo, Malaysia	-0.775292	-1.32654	0.35	-2.467	9.947	1.458	2.346	3.804	151100	0.09	0.209	0.631	2.062	8924	142100	170500	95740	0.199	0.343	1.025	10	82.3	3.046	0.217
	UF 33136	213400	South Perak, Malaysia	-0.75006	0.913037	0.154	-0.077	5.751	1.072	0.728	1.8	208400	0.125	0.144	0.795	1.03	9773	115300	156600	21610	0.202	0.324	0.225	10.3	88.2	1.408	0.112
	UF 33161	213500	Malaysia	0.521282	-0.424339	0.158	1.827	15.194	1.855	0.635	2.49	168500	0.128	0.132	0.622	0.881	13850	108300	159200	15310	0.278	0.308	0.157	12	90.7	1.413	0.108
	USNM 216258	124700	Minagas Point, Dalawan Bay, Balabac Island Philippines	0.0518536	1.16647	0.193	0.011	6.792	1.364	1.324	2.688	214400	0.198	0.179	1.029	1.603	12880	143500	201200	24590	0.268	0.403	0.27	11.1	89.3	2.11	0.139
	USNM 287381	124300	Quezon Municipality, Palawan, Philippines	-2.05159	0.169852	0.128	-0.18	4.194	0.966	0.66	1.626	190000	0.202	0.146	0.654	1.07	6061	109000	143300	16580	0.133	0.313	0.162	9	89.2	1.349	0.099
	USNM 287413	124400	Quezon Municipality, Palawan, Philippines	0.604361	1.24056	0.203	1.255	13.632	2.426	1.206	3.632	217000	0.369	0.245	1.223	2.927	16820	139000	190700	25290	0.345	0.373	0.255	11.1	87	2.641	0.138
	USNM 305884	124500	Lasam Centro, Cagayan Province, Luzon Island, Philippines	-0.392158	0.671148	0.156	-0.047	6.483	1.255	0.928	2.183	199300	0.276	0.16	0.826	1.289	10250	113800	160200	21250	0.215	0.319	0.231	11.1	88.6	1.612	0.112
	USNM 498916	124600	Baggao Municipality, Cagayan Province, Luzon Island, Philippines	0.354097	1.93177	0.232	0.24	5.005	1.686	1.595	3.28	239500	0.155	0.33	2.735	5.204	15010	188400	268200	25600	0.314	0.536	0.26	11.2	90.4	2.628	0.175
b, mosasaur specimens
Species	Specimen no.	Leicester IFM sample no.	Locality	Stratigraphic age	DEM no. in Fig. 3	PCA plot no.	PC 1 value	PC 2 value	Sq/um	Ssk	Sku	Sp/um	Sv/um	Sz/um	Sds/ 1/mm^2	Str	Sdq	Ssc/ 1/um	Sdr/%	Vmp/ um^3/mm^2	Vmc/ um^3/mm^2	Vvc/ um^3/mm^2	Vvv/ um^3/mm^2	Spk/um	Sk/um	Svk/um	Smr1/%	Smr2/%	S5z/um	Sa/um
Carinodens belgicus	NHMM 1980.6	246403	Curfs, Geulhem	?Meerssen Member, Maastricht Fm	J	1	-1.58642	0.232382	0.15	-1.02	7.774	0.892	2.258	3.15	189700	0.808	0.2	0.973	1.96	6772	114100	149700	23590	0.146	0.314	0.273	9.8	87.2	2.264	0.109
Carinodens belgicus	NHMM 1982.199	247601	Valkenburg aan de Geul	unknown; ?higher portion of Maastricht Fm	.	2	-0.65021	-2.38455	0.302	-0.475	3.878	1.776	1.692	3.468	134600	0.778	0.303	1.545	4.385	13340	261500	315300	42690	0.294	0.718	0.41	7.6	87	2.874	0.234
Carinodens belgicus	NHMM K19.03.083	247001	southern Limburg, Netherlands	higher portion Maastricht Fm	.	3	0.402628	-1.7245	0.312	-0.73	6.396	1.658	2.43	4.088	143600	0.832	0.286	1.399	3.898	16430	236200	300400	48610	0.342	0.625	0.509	9.7	86	3.518	0.226
Carinodens belgicus	NHMM 1980.007	248201	Zichen-Zussen-Bolder (B.)	top Emael/base Nekum Member, Maastricht Fm	.	4	-0.676121	1.06016	0.19	-0.908	8.028	1.18	1.841	3.02	212100	0.861	0.275	1.671	3.593	9629	143400	195700	27650	0.205	0.402	0.31	10.6	88.4	2.543	0.138
Mosasaurus sp.	TM F 11204	246801	Sint-Pietersberg, Maastricht	possibly Nekum Member	F	5	1.35069	1.91505	0.238	0.921	8.752	2.076	2.331	4.407	235100	0.736	0.368	2.526	6.243	20500	169900	256900	25020	0.403	0.473	0.285	12.8	90.1	3.917	0.169
Mosasaurus hoffmanni	NHMM 1980.39	247101	unknown (southern Limburg, Netherlands)	unknown (possibly Maastricht Fm)	.	6	-0.895968	0.61866	0.116	0.396	7.946	1.035	1.019	2.054	197800	0.352	0.125	0.574	0.775	8292	86910	119800	14650	0.17	0.24	0.161	11	88.5	1.582	0.084
Mosasaurus hoffmanni	NHMM 4997	247202	Sint-Pietersberg, Maastricht	unknown level within Maastricht Fm	.	7	-0.969552	0.252548	0.163	-0.265	4.878	1.318	0.989	2.306	190000	0.836	0.2	1.06	1.963	8700	131400	172700	23000	0.191	0.36	0.233	10	87.5	1.727	0.122
Mosasaurus hoffmanni	NHMM 1984.089.2	247901	southern Limburg	unknown level within Maastricht Fm	.	8	1.90224	-0.786812	0.281	3.442	35.29	3.824	1.262	5.086	160000	0.406	0.232	1.1	2.65	26140	168500	248000	27320	0.496	0.469	0.289	12.2	89.2	2.894	0.175
Plioplatecarpus marshii	NHMM 1984.88.1B	246701	Geulhem, southern Limburg	unknown level within Maastricht Fm	.	9	-0.74326	-0.330835	0.106	-0.068	9.15	0.97	0.98	1.95	170700	0.752	0.117	0.54	0.68	7773	74170	105700	14080	0.161	0.203	0.154	11.8	88.1	1.562	0.074
Plioplatecarpus marshii	NHMM 1984.88.1A	246902	Geulhem, southern Limburg	unknown level within Maastricht Fm	.	10	-1.51375	1.51986	0.137	-0.565	5.644	1.357	0.953	2.31	230100	0.501	0.175	0.917	1.486	7553	100700	126900	22850	0.172	0.268	0.243	9.4	85.8	1.648	0.099
Plioplatecarpus marshii	NHMM 1984.95.2	247501	Bemelen, southern Limburg	unknown level within Maastricht Fm	I	11	0.340053	-1.97794	0.316	-0.368	4.46	1.427	1.951	3.378	139400	0.808	0.297	1.302	4.223	17050	258200	333000	44090	0.353	0.72	0.441	9.2	87.8	3.155	0.24
Plioplatecarpus marshii	NHMM 1997.255	248301	Bemelen, southern Limburg (Vollers Coll.)	higher portion Maastricht Fm	.	12	-0.995275	-0.979625	0.244	-0.434	4.029	1.578	1.443	3.021	163800	0.847	0.324	1.901	4.901	11120	210000	252900	35150	0.246	0.56	0.336	8	86	2.592	0.188
Prognathodon saturator	NHMM 1998.141-11	246502	ENCI, Maastricht	Lanaye Member flint level 18	.	13	1.1206	0.727869	0.204	3.346	34.341	3.251	1.085	4.336	199500	0.379	0.21	1.25	2.144	19070	132200	195000	17500	0.383	0.375	0.173	12	90.4	2.189	0.133
Prognathodon saturator	NHMM 1998.141-11	247801	ENCI, Maastricht	Lanaye Member flint level 19	G	14	1.19297	0.362371	0.419	-0.039	5.287	3.522	2.967	6.489	194300	0.449	0.628	5.299	15.711	24460	337400	454100	53370	0.526	0.962	0.569	9.9	89.4	5.563	0.315
Prognathodon saturator	NHMM 1998.141.7	248001	ENCI, Maastricht	Lanaye Member flint level 20	.	15	1.91823	0.637597	0.412	0.035	9.142	4.37	2.787	7.157	199900	0.268	0.591	4.741	13.801	30750	275200	377500	58670	0.644	0.757	0.662	10.9	87.7	5.611	0.282
Prognathodon cf. sectorius	NHMM LU 150	246601	Eben Emael (Marnebel) (B)	upper Lanaye Member	.	16	-0.477467	1.70492	0.158	-0.094	4.886	1.047	0.81	1.856	231000	0.628	0.212	1.202	2.202	9993	122200	172900	20770	0.209	0.342	0.22	11.3	89	1.686	0.117
Prognathodon cf. sectorius	NHMM LV 150 (small)	247701	Eben Emael (Marnebel) (B)	upper Lanaye Member	H	17	0.673209	0.876734	0.291	-0.393	6.252	1.725	2.527	4.252	206900	0.321	0.446	2.902	8.645	18010	218200	299300	40200	0.37	0.61	0.453	10.7	88.4	3.444	0.212
Prognathodon cf. sectorius	NHMM LV 150 (big)	248101	Eben Emael (Marnebel) (B)	upper Lanaye Member	.	18	0.646135	-0.64581	0.264	0.375	4.854	1.798	1.612	3.41	167600	0.27	0.305	1.959	4.369	18560	217900	293500	28630	0.388	0.621	0.277	9.9	90	2.682	0.201
Abbreviations: FMNH, Field Museum of Natural History, Chicago, Illinois, USA; LDUCZ, Grant Museum of Zoology, University College London, UK; NHMM, Natuurhistorisch Museum Maastricht, Maastricht, Netherlands; NHMUK, Natural History Museum, London, UK; OUMNH, University of Oxford Museum of Natural History, Oxford, UK; TM, Teylers Museum, Haarlem, Netherlands; UF, Florida Museum of Natural History, …
